# Supplementary material for: Role of Peripheral Coordination Boron in Electrocatalytic Nitrogen Reduction over N-Doped Graphene-Supported Single-Atom Catalysts
Source: Molecules. 2023 Jun 7;28(12):4597. doi: 10.3390/molecules28124597 (PMC10304113; doi:10.3390/molecules28124597)
Supplement: Supplementary file 1 [file molecules-28-04597-s001.zip]

Archive with 1 entries (1 files):
- molecules-2427675-supplementary.pdf
